# Supplementary material for: Modeling the Effect of Modified Atmospheres on Conidial Germination of Fungi from Dairy Foods
Source: Front Microbiol. 2017 Oct 31;8:2109. doi: 10.3389/fmicb.2017.02109 (PMC5671599; doi:10.3389/fmicb.2017.02109)
Supplement: Supplementary file 1 [file Table1.XLSX]

## Sheet: Supplementary table 1
	Supplementary table 1. Primary model parameters ± standard deviation obtained by fitting Eq. 1 to germination percentages P (%) of Paecilomyces niveus UBOCC-A-11024, Mucor lanceolatus UBOCC-A-109153, Penicillium brevicompactum UBOCC-A-110007, Penicillium expansum UBOCC-A-110032 and Penicillium roqueforti UBOCC-113022 as a function of incubation time t (h) under different dioxygen (O2) partial pre…
	Fungal species	O2 partial pressure (%)	Pmax (%)	τ (h)	d	r2	RMSE
	Paecilomyces niveus UBOCC-A-11024	0.00*	-	-	-	-	-
		0.382357	99.34 ± 16.87	47.88 ± 4.25	6.01 ± 1.37	0.96	0.06
		0.613294	95.67 ± 11.18	31.14 ± 2.10	7.46 ± 3.14	0.84	0.17
		0.8398	99.99 ± 35.16	36.41 ± 4.73	14.72 ± 11.33	0.99	0.04
		1.13461	92.51 ± 9.79	27.69 ± 1.13	8.86 ± 3.05	0.62	0.22
		4.99565	93.11 ± 2.79	19.23 ± 0.18	13.26 ± 1.80	0.95	0.06
		10.3351	98.03 ± 2.25	19.39 ± 0.18	14.70 ± 1.71	0.94	0.08
		20.3944	98.62 ± 3.59	19.09 ± 0.26	13.17 ± 2.07	0.91	0.11
	Mucor lanceolatus UBOCC-A-109153	0.00*	-	-	-	-	-
		0.37675	96.14 ± 3.04	11.59 ± 0.25	15.36 ± 3.13	0.99	0.03
		0.622182	99.99 ± 1.47	10.86 ± 0.09	13.36 ± 1.06	0.99	0.02
		0.851154	99.99 ± 2.43	10.72 ± 0.17	11.05 ± 1.49	0.98	0.04
		1.24394	96.88 ± 3.76	10.29 ± 0.18	11.00 ± 1.98	0.95	0.07
		5.21067	99.99 ± 3.98	10.79 ± 0.20	9.76 ± 1.43	0.97	0.06
		10.413	97.05 ± 2.39	10.46 ± 0.11	18.08 ± 3.71	0.96	0.07
		20.2833	97.02 ± 2.53	10.47 ± 0.13	19.99 ± 5.36	0.95	0.08
	Penicillium brevicompactum UBOCC-A-110007	0.00*	-	-	-	-	-
		0.363167	37.05 ± 3.10	43.58 ± 1.61	7.26 ± 2.00	0.99	0.01
		0.554429	94.22 ± 6.14	32.30 ± 0.80	11.64 ± 3.27	0.98	0.05
		1.14955	98.74 ± 2.69	26.27 ± 0.37	9.86 ± 1.28	0.95	0.09
		5.11077	99.99 ± 3.94	18.83 ± 0.28	9.53 ± 1.13	0.98	0.04
		10.0391	92.91 ± 2.45	18.61 ± 0.20	16.01 ± 4.48	0.97	0.06
		20.3	95.91 ± 2.61	18.83 ± 0.19	14.41 ± 2.38	0.98	0.05
	Penicillium expansum UBOCC-110032	0.00*	-	-	-	-	-
		0.360273	99.99 ± 44.91	38.56 ± 7.64	5.37 ± 1.84	0.97	0.04
		0.602667	99.99 ± 13.79	23.40 ± 1.99	5.00 ± 1.83	0.81	0.14
		0.908286	99.99 ± 7.06	20.83 ± 0.53	8.03 ± 1.32	0.99	0.03
		1.16052	99.56 ± 3.16	17.22 ± 0.26	10.8 ± 1.53	0.94	0.1
		5.1868	99.99 ± 3.21	14.63 ± 0.18	15.64 ± 3.39	0.95	0.08
		10.3417	99.99 ± 4.56	13.80 ± 0.44	7.68 ± 1.76	0.9	0.12
		20.2879	96.94 ± 1.08	12.63 ± 0.12	10.01 ± 1.04	0.98	0.03
	Penicillium roqueforti UBOCC-A-113022	0.00*	-	-	-	-	-
		0.312167	30.66 ± 1.25	19.82 ± 0.94	18.1 ± 5.54	0.99	0
		0.626588	85.72 ± 9.74	22.77 ± 1.71	7.25 ± 3.17	0.8	0.17
		0.90025	57.28 ± 5.21	20.18 ± 0.45	17.74 ± 4.64	0.99	0
		1.25792	89.47 ± 3.90	18.40 ± 0.43	9.07 ± 1.94	0.85	0.13
		5.03476	97.06 ± 1.98	17.25 ± 0.14	10.38 ± 0.82	0.98	0.04
		10.4771	95.00 ± 3.12	16.78 ± 0.17	19.99 ± 4.36	0.93	0.1
		20.3059	92.72 ± 3.16	16.58 ± 0.16	19.99 ± 4.82	0.93	0.1
