# Supplementary material for: Modeling the Effect of Modified Atmospheres on Conidial Germination of Fungi from Dairy Foods
Source: Front Microbiol. 2017 Oct 31;8:2109. doi: 10.3389/fmicb.2017.02109 (PMC5671599; doi:10.3389/fmicb.2017.02109)
Supplement: Supplementary file 2 [file Table2.XLSX]

## Sheet: Supplementary table 2
	Supplementary table 2. Primary model parameters ± standard deviation obtained by fitting Eq. 1 to germination percentages P (%) of Paecilomyces niveus UBOCC-A-11024, Mucor lanceolatus UBOCC-A-109153, Penicillium brevicompactum UBOCC-A-110007, Penicillium expansum UBOCC-A-110032 and Penicillium roqueforti UBOCC-113022 as a function of incubation time t (h) under different carbon dioxide (CO2) part…
	Fungal species	CO2 partial pressure (%)	Pmax (%)	τ (h)	d	r2	RMSE
	Paecilomyces niveus UBOCC-A-11024	0.003	94.34 ± 2.69	19.27 ± 0.15	13.24 ± 1.53	0.967452	0.053913
		11.3	99.89 ± 1.77	18.30 ± 0.10	16.27 ± 1.26	0.98792	0.0370569
		22.2	97.32 ± 1.98	18.22 ± 0.14	12.61 ± 1.13	0.987455	0.0365348
		28.3467	98.30 ± 2.28	18.72 ± 0.12	13.16 ± 1.14	0.988618	0.0324663
		39.18	99.99 ± 5.46	20.17 ± 0.29	11.45 ± 1.41	0.982089	0.0439167
		48.0014	98.19 ± 1.17	21.15 ± 0.29	14.77 ± 1.54	0.996253	0.0257618
		56	90.64 ± 3.97	21.24 ± 0.33	19.99 ± 8.27	0.959771	0.0820811
		68.44	90.46 ± 4.49	21.75 ± 0.42	10.04 ± 1.54	0.96677	0.063216
	Mucor lanceolatus UBOCC-A-109153	0.003	99.99 ± 3.98	10.79 ± 0.20	9.76 ± 1.43	0.975362	0.060204
		7.86667	99.53 ± 0.90	10.99 ± 0.03	12.68 ± 0.81	0.998601	0.0152221
		22.4333	99.99 ± 0.50	12.17 ± 0.02	14.03 ± 0.52	0.99908	0.00848081
		29.1533	98.05 ± 1.89	12.62 ± 0.08	17.18 ± 1.82	0.991158	0.0376808
		39.3067	97.89 ± 1.55	14.27 ± 0.07	14.35 ± 1.01	0.993049	0.0296568
		47.5214	99.99 ± 12.91	18.53 ± 1.02	7.28 ± 2.34	0.909889	0.103095
		53.4071	98.87 ± 7.74	17.22 ± 0.57	11.38 ± 4.71	0.774731	0.144964
		68.1067	99.99 ± 7.14	20.12 ± 0.55	7.76 ± 1.20	0.972131	0.0574618
	Penicillium brevicompactum UBOCC-A-110007	0.003	99.99 ± 3.94	18.83 ± 0.28	9.53 ± 1.13	0.984321	0.0458474
		10.8	98.99 ± 1.18	26.50 ± 0.10	14.65 ± 1.38	0.997839	0.0198146
		21.8286	99.99 ± 4.02	42.42 ± 0.64	13.22 ± 2.60	0.980326	0.0665761
		27.8278	97.95 ± 3.01	42.29 ± 0.32	19.62 ± 3.24	0.94032	0.0666241
		39.02	92.42 ± 5.01	64.21 ± 1.02	11.91 ± 1.74	0.978322	0.0515919
		46.9062	99.99 ± 2.31	114.14 ± 2.06	8.52 ± 1.08	0.998951	0.0114494
		50.55	84.96 ± 26.32	130.69 ± 14.68	7.97 ± 5.56	0.763966	0.153297
		67.3583	61.14 ± 2.28	119.39 ± 1.12	14.16 ± 1.61	0.992436	0.0229417
	Penicillium expansum UBOCC-110032	0.003	99.99 ± 0.86	14.28 ± 0.05	17.11 ± 1.05	0.996816	0.0245856
		11.0933	99.36 ± 2.10	15.21 ± 0.10	14.42 ± 1.39	0.990472	0.0384256
		22.7867	99.99 ± 4.08	17.02 ± 0.27	8.42 ± 0.85	0.990987	0.0367652
		27.6278	99.20 ± 0.80	17.93 ± 0.08	10.27 ± 0.43	0.996822	0.0190881
		39.6222	99.31 ± 1.64	22.73 ± 0.21	10.88 ± 0.77	0.992529	0.0358878
		45.48	99.39 ± 8.64	28.17 ± 1.12	9.92 ± 2.55	0.947752	0.100097
		58.8762	99.99 ± 3.79	29.74 ± 0.53	7.57 ± 0.78	0.974089	0.0563649
		68.8056	99.99 ± 5.12	37.39 ± 0.83	8.39 ± 0.99	0.985137	0.0483677
	Penicillium roqueforti UBOCC-A-113022	0.003	97.06 ± 1.98	17.25 ± 0.14	10.38 ± 0.82	0.986365	0.0424655
		10.4667	97.18 ± 1.19	17.25 ± 0.08	10.42 ± 0.50	0.995054	0.0201564
		21.4824	99.99 ± 4.36	21.68 ± 0.40	8.16 ± 1.06	0.967886	0.0669253
		27.6444	96.64 ± 2.06	20.85 ± 0.16	9.61 ± 0.93	0.981408	0.035059
		38.0467	99.99 ± 5.77	25.71 ± 0.50	8.24 ± 0.93	0.987842	0.0352363
		44.2615	85.09 ± 4.25	25.33 ± 0.84	8.67 ± 2.95	0.967407	0.0710234
		56.7933	89.00 ± 3.54	25.87 ± 0.39	16.84 ± 4.88	0.970501	0.0688477
		70.1833	77.14 ± 4.02	30.53 ± 0.79	12.24 ± 3.26	0.894518	0.101689
